# Supplementary material for: ﻿New taxa of Plagiothecium (Plagiotheciaceae) from Pakistan
Source: PhytoKeys. 2023 Nov 23;236:1–16. doi: 10.3897/phytokeys.236.109519 (PMC10690787; doi:10.3897/phytokeys.236.109519)
Supplement: XML Treatment for Plagiothecium denticulatum [file phytokeys.236.109519-treatment1.xml]

<!DOCTYPE tp:taxon-treatment
  PUBLIC "-//TaxonX//DTD Taxonomic Treatment Publishing DTD v0 20100105//EN" "tax-treatment-NSO.dtd">
<tp:taxon-treatment xmlns:tp="http://www.plazi.org/taxpub"><tp:treatment-meta><kwd-group><label>Taxon classification</label><kwd>
                <named-content content-type="kingdom">Plantae</named-content>
              </kwd><kwd>
                <named-content content-type="order">Hypnales</named-content>
              </kwd><kwd>
                <named-content content-type="family">Plagiotheciaceae</named-content>
              </kwd></kwd-group><mixed-citation publication-type="journal"><person-group><name><surname>Wolski</surname><given-names>Grzegorz J.</given-names></name><name><surname>Khan</surname><given-names>Aamir Shehzad</given-names></name><name><surname>Paszko</surname><given-names>Beata</given-names></name></person-group><article-title>﻿New taxa of <italic><tp:taxon-name><tp:taxon-name-part taxon-name-part-type="genus" reg="Plagiothecium">Plagiothecium</tp:taxon-name-part></tp:taxon-name></italic> (<tp:taxon-name><tp:taxon-name-part taxon-name-part-type="family">Plagiotheciaceae</tp:taxon-name-part></tp:taxon-name>) from Pakistan</article-title><source>PhytoKeys</source><day>23</day><month>11</month><year>2023</year><volume>236</volume><fpage>1</fpage><lpage>16</lpage><pub-id pub-id-type="doi">10.3897/phytokeys.236.109519</pub-id></mixed-citation></tp:treatment-meta><tp:nomenclature><label>﻿</label><tp:taxon-name>
              <object-id xmlns:xlink="http://www.w3.org/1999/xlink" content-type="arpha" xlink:type="simple">E16791D4-8D03-5792-A48F-D95B2F9B9542</object-id>
              <tp:taxon-name-part taxon-name-part-type="genus" reg="Plagiothecium">Plagiothecium</tp:taxon-name-part>
              <tp:taxon-name-part taxon-name-part-type="species" reg="denticulatum">denticulatum</tp:taxon-name-part>
            </tp:taxon-name><tp:taxon-authority>(Hedw.) Schimp.</tp:taxon-authority><tp:nomenclature-citation-list><tp:nomenclature-citation><tp:taxon-name>
                  <tp:taxon-name-part taxon-name-part-type="genus" reg="Plagiothecium">Plagiothecium</tp:taxon-name-part>
                  <tp:taxon-name-part taxon-name-part-type="species" reg="denticulatum">denticulatum</tp:taxon-name-part>
                </tp:taxon-name><comment>(Hedw.) Schimp., Bryologia Europaea 5: 190, 501, Tab. VIII (1851).</comment></tp:nomenclature-citation><tp:nomenclature-citation><tp:taxon-name>
                  <tp:taxon-name-part taxon-name-part-type="status">≡</tp:taxon-name-part>
                  <tp:taxon-name-part taxon-name-part-type="genus" reg="Hypnum">Hypnum</tp:taxon-name-part>
                  <tp:taxon-name-part taxon-name-part-type="species" reg="denticulatum">denticulatum</tp:taxon-name-part>
                </tp:taxon-name><comment> Hedw., Species Muscorum Frondosorum 237 (1801). <bold>Lectotype</bold> (fide <xref ref-type="bibr" rid="B14">Ireland 1969</xref>): “St. Cr. 4. p. t. 30”, leg. Starke, Germany?, G (<italic>n.v</italic>.). </comment></tp:nomenclature-citation></tp:nomenclature-citation-list></tp:nomenclature><tp:treatment-sec sec-type="description" id="SECID0ESCAE"><title>Description.</title><p>Plants green to yellowish green, with metallic luster; stem in cross section rounded, 200–250 μm in diameter; leaves not folded, julaceous, elliptical-ovate, asymmetrical; leaves 2.2–3.0 × 1.0–1.3 (M 2.6 × 1.1) mm, shortly tapering to acute, denticulate apex; costae two, extending usually to ½ of the leaf length, ranging 440–810 (M 625) μm; cell areolation loose; length and width of cells very variable, but dependent on location: 85–140 × 15–28 (M 113 × 22) μm at the apex; 120–210 × 15–30 (M 165 × 23) μm at midleaf; 116–205 × 18–37 (M 160 × 28) μm toward insertion; broad decurrency 400–700 (M 555) μm; alar cells rounded, clearly inflated, 45–90 × 20–50 (M 68 × 35) μm; sporophytes not found in this material (Fig. <xref ref-type="fig" rid="F1">1</xref>). In these studies, <italic><tp:taxon-name><tp:taxon-name-part taxon-name-part-type="genus" reg="Plagiothecium">Plagiothecium</tp:taxon-name-part><tp:taxon-name-part taxon-name-part-type="species" reg="denticulatum">denticulatum</tp:taxon-name-part></tp:taxon-name></italic> has been recorded on soil and boulders.</p><fig id="F1" position="float" orientation="portrait"><object-id xmlns:xlink="http://www.w3.org/1999/xlink" content-type="doi" xlink:type="simple">10.3897/phytokeys.236.109519.figure1</object-id><object-id xmlns:xlink="http://www.w3.org/1999/xlink" content-type="arpha" xlink:type="simple">FDA86B06-67E2-51F3-B601-759D1A41F4C1</object-id><label>Figure 1.</label><caption><p>The most important taxonomic features of <italic><tp:taxon-name><tp:taxon-name-part taxon-name-part-type="genus" reg="Plagiothecium">Plagiothecium</tp:taxon-name-part><tp:taxon-name-part taxon-name-part-type="species" reg="denticulatum">denticulatum</tp:taxon-name-part></tp:taxon-name></italic><bold>A</bold> shape of apex <bold>B, C</bold> dimension of cells (<bold>B</bold> from the middle <bold>C</bold> basal part of the leaf) <bold>D</bold> decurrent cells <bold>E</bold> leaf shape (from <italic>M. Higuchi 20462</italic>).</p></caption><graphic xmlns:xlink="http://www.w3.org/1999/xlink" xlink:href="phytokeys-236-001_article-109519__-g001.jpg" position="float" orientation="portrait" xlink:type="simple" id="oo_941791.jpg"><uri content-type="original_file" xlink:type="simple">https://binary.pensoft.net/fig/941791</uri></graphic></fig></tp:treatment-sec><ref-list><ref id="B14"><mixed-citation xmlns:xlink="http://www.w3.org/1999/xlink" xlink:type="simple"><person-group><name name-style="western"><surname>Ireland</surname><given-names>RR</given-names></name></person-group> (<year>1969</year>) <article-title>A taxonomic revision of the genus <italic><tp:taxon-name><tp:taxon-name-part taxon-name-part-type="genus">Plagiothecium</tp:taxon-name-part></tp:taxon-name></italic> for North America, North of Mexico.</article-title><source>Canadian Journal of Botany (Ottawa)</source><volume>47</volume>: <fpage>353</fpage>–<lpage>368</lpage>. <ext-link xlink:href="10.1139/b69-050" ext-link-type="doi" xlink:type="simple">https://doi.org/10.1139/b69-050</ext-link></mixed-citation></ref></ref-list></tp:taxon-treatment>
