# Supplementary material for: ﻿New taxa of Plagiothecium (Plagiotheciaceae) from Pakistan
Source: PhytoKeys. 2023 Nov 23;236:1–16. doi: 10.3897/phytokeys.236.109519 (PMC10690787; doi:10.3897/phytokeys.236.109519)
Supplement: XML Treatment for Plagiothecium denticulatum var. obtusifolium [file phytokeys.236.109519-treatment2.xml]

<!DOCTYPE tp:taxon-treatment
  PUBLIC "-//TaxonX//DTD Taxonomic Treatment Publishing DTD v0 20100105//EN" "tax-treatment-NSO.dtd">
<tp:taxon-treatment xmlns:tp="http://www.plazi.org/taxpub"><tp:treatment-meta><kwd-group><label>Taxon classification</label><kwd>
                <named-content content-type="kingdom">Plantae</named-content>
              </kwd><kwd>
                <named-content content-type="order">Hypnales</named-content>
              </kwd><kwd>
                <named-content content-type="family">Plagiotheciaceae</named-content>
              </kwd></kwd-group><mixed-citation publication-type="journal"><person-group><name><surname>Wolski</surname><given-names>Grzegorz J.</given-names></name><name><surname>Khan</surname><given-names>Aamir Shehzad</given-names></name><name><surname>Paszko</surname><given-names>Beata</given-names></name></person-group><article-title>﻿New taxa of <italic><tp:taxon-name><tp:taxon-name-part taxon-name-part-type="genus" reg="Plagiothecium">Plagiothecium</tp:taxon-name-part></tp:taxon-name></italic> (<tp:taxon-name><tp:taxon-name-part taxon-name-part-type="family">Plagiotheciaceae</tp:taxon-name-part></tp:taxon-name>) from Pakistan</article-title><source>PhytoKeys</source><day>23</day><month>11</month><year>2023</year><volume>236</volume><fpage>1</fpage><lpage>16</lpage><pub-id pub-id-type="doi">10.3897/phytokeys.236.109519</pub-id></mixed-citation></tp:treatment-meta><tp:nomenclature><label>﻿</label><tp:taxon-name>
              <object-id xmlns:xlink="http://www.w3.org/1999/xlink" content-type="arpha" xlink:type="simple">27ED5B4D-F6F5-5939-939B-20157669594B</object-id>
              <tp:taxon-name-part taxon-name-part-type="genus" reg="Plagiothecium">Plagiothecium</tp:taxon-name-part>
              <tp:taxon-name-part taxon-name-part-type="species" reg="denticulatum">denticulatum</tp:taxon-name-part>
              <tp:taxon-name-part taxon-name-part-type="infraspecific-rank">var.</tp:taxon-name-part>
              <tp:taxon-name-part taxon-name-part-type="variety" reg="obtusifolium">obtusifolium</tp:taxon-name-part>
            </tp:taxon-name><tp:taxon-authority>(Turner) Moore</tp:taxon-authority><tp:nomenclature-citation-list><tp:nomenclature-citation><tp:taxon-name>
                  <tp:taxon-name-part taxon-name-part-type="genus" reg="Plagiothecium">Plagiothecium</tp:taxon-name-part>
                  <tp:taxon-name-part taxon-name-part-type="species" reg="denticulatum">denticulatum</tp:taxon-name-part>
                  <tp:taxon-name-part taxon-name-part-type="infraspecific-rank">var.</tp:taxon-name-part>
                  <tp:taxon-name-part taxon-name-part-type="variety" reg="obtusifolium">obtusifolium</tp:taxon-name-part>
                </tp:taxon-name><comment>(Turner) Moore, Proceedings of the Royal Irish Academy 1: 424 (1873).</comment></tp:nomenclature-citation><tp:nomenclature-citation><tp:taxon-name>
                  <tp:taxon-name-part taxon-name-part-type="status">≡</tp:taxon-name-part>
                  <tp:taxon-name-part taxon-name-part-type="genus" reg="Hypnum">Hypnum</tp:taxon-name-part>
                  <tp:taxon-name-part taxon-name-part-type="species" reg="denticulatum">denticulatum</tp:taxon-name-part>
                  <tp:taxon-name-part taxon-name-part-type="infraspecific-rank">var.</tp:taxon-name-part>
                  <tp:taxon-name-part taxon-name-part-type="variety" reg="obtusifolium">obtusifolium</tp:taxon-name-part>
                </tp:taxon-name><comment> Turner, Muscologiae Hibernicae Spicilegium 146, T. 12, f. 2 (1804). </comment></tp:nomenclature-citation><tp:nomenclature-citation><tp:taxon-name>
                  <tp:taxon-name-part taxon-name-part-type="status">≡</tp:taxon-name-part>
                  <tp:taxon-name-part taxon-name-part-type="genus" reg="Plagiothecium">Plagiothecium</tp:taxon-name-part>
                  <tp:taxon-name-part taxon-name-part-type="species" reg="obtusifolium">obtusifolium</tp:taxon-name-part>
                </tp:taxon-name><comment> (Turner) J.J.Amann, Mémoire de la Société Vaudoise des Sciences Naturelles 3: 61 (1928). <bold><italic>Holotype</italic></bold>: fig. 2, tabela 12 “T. 12, f. 2” (Turner 1804: 237) (fig. 3). <bold>Epitype</bold> (selected by <xref ref-type="bibr" rid="B41">Wolski et al. 2022</xref>) [Ireland], in summo montis Bulbein jugo, ab oculatissimo <italic>D. Brown</italic> lectam, benigne communicavit D. Templeton, BM000890810! (fig. 10). </comment></tp:nomenclature-citation><tp:nomenclature-citation><tp:taxon-name>
                  <tp:taxon-name-part taxon-name-part-type="status">=</tp:taxon-name-part>
                  <tp:taxon-name-part taxon-name-part-type="genus" reg="Plagiothecium">Plagiothecium</tp:taxon-name-part>
                  <tp:taxon-name-part taxon-name-part-type="species" reg="sandbergii">sandbergii</tp:taxon-name-part>
                </tp:taxon-name><comment> Renauld &amp; Cardot, Contributions from the United States National Herbarium, 3: 274 (1895), <bold>Lectotype</bold> (selected by <xref ref-type="bibr" rid="B41">Wolski et al. 2022</xref>): U.S.A., Idaho, Kootenai County, Hope, <italic>J.H</italic>. Sandberg, <italic>D.T</italic>. Macdougal, <italic>A.A</italic>. <italic>Heller 1174</italic>, August 1892 (PC0132604!); <bold><italic>isolectotypes</italic></bold>: NY507114!, available online; US70396!, available online; FH220148. Additional original material from <italic>locus classicus</italic> (not signed “No. 1174”): 456 NY507115!, available online. Additional Sandberg material, potentially from <italic>locus</italic> 457 <italic>classicus</italic>: PC0132605! Additional Sandberg material: FH220147. </comment></tp:nomenclature-citation><tp:nomenclature-citation><tp:taxon-name>
                  <tp:taxon-name-part taxon-name-part-type="status">=</tp:taxon-name-part>
                  <tp:taxon-name-part taxon-name-part-type="genus" reg="Plagiothecium">Plagiothecium</tp:taxon-name-part>
                  <tp:taxon-name-part taxon-name-part-type="species" reg="denticulatum">denticulatum</tp:taxon-name-part>
                  <tp:taxon-name-part taxon-name-part-type="infraspecific-rank">var.</tp:taxon-name-part>
                  <tp:taxon-name-part taxon-name-part-type="variety" reg="auritum">auritum</tp:taxon-name-part>
                </tp:taxon-name><comment> Kern, Jahresbericht der Schlesischen Gesellschaft für Vaterländische Cultur 91(Abt. 2b): 97 (1914). <bold><italic>Lectotype</italic></bold> (selected by <xref ref-type="bibr" rid="B41">Wolski et al. 2022</xref>): [Italy] South Tirol, Ortler, Martelltal, in Felshöhlungen oberhalb der Cevedalehütte, <italic>F. Kern s.n.</italic>, 2350 m, 30 July 1913, herb. <italic>I. Thériot</italic> (PC0132639!). </comment></tp:nomenclature-citation></tp:nomenclature-citation-list></tp:nomenclature><tp:treatment-sec sec-type="description" id="SECID0E5KAE"><title>Description.</title><p>Plants light green, with metallic luster; stem in cross section rounded, 150–200 μm in diameter; the central strand well developed, epidermal cells 12–20 × 15–31 (M 16 × 23) μm, the parenchyma thin-walled, 25–43 × 21–39 (M 34 × 30) μm; leaves very concave, not folded, julaceous, elliptical-ovate, very slightly asymmetrical, 1.6–1.7 × 0.8–0.95 (M 1.65 × 0.87) mm; the apex obtusely-apiculate; costae two, extending usually up to 1/3 or ½ of the leaf length, ranging 250–530 (M 390) μm; cell areolation loose; length and width of cells very variable, but dependent on location: 85–140 × 15–18 (M 113 × 17) μm at the apex; 95–170 × 12–18 (M 133 × 15) μm at midleaf; 98–200 × 15–25 (M 150 × 20) μm toward insertion; broad decurrency 260–400 (M 330) μm; alar cells rounded-rectangular, 51–98 × 21–31 (M 75 × 26) μm; sporophytes not found in this material (Fig. <xref ref-type="fig" rid="F2">2</xref>). In these studies, <tp:taxon-name><tp:taxon-name-part taxon-name-part-type="genus" reg="Plagiothecium">Plagiothecium</tp:taxon-name-part><tp:taxon-name-part taxon-name-part-type="species" reg="denticulatum">denticulatum</tp:taxon-name-part><tp:taxon-name-part taxon-name-part-type="infraspecific-rank">var.</tp:taxon-name-part><tp:taxon-name-part taxon-name-part-type="variety" reg="obtusifolium">obtusifolium</tp:taxon-name-part></tp:taxon-name> (<italic>M. Higuchi 20499</italic>) has been recorded on soil.</p><fig id="F2" position="float" orientation="portrait"><object-id xmlns:xlink="http://www.w3.org/1999/xlink" content-type="doi" xlink:type="simple">10.3897/phytokeys.236.109519.figure2</object-id><object-id xmlns:xlink="http://www.w3.org/1999/xlink" content-type="arpha" xlink:type="simple">D635FDE9-457E-5AE5-AA0D-F8475758AB26</object-id><label>Figure 2.</label><caption><p>The most important taxonomic features of <tp:taxon-name><tp:taxon-name-part taxon-name-part-type="genus" reg="Plagiothecium">Plagiothecium</tp:taxon-name-part><tp:taxon-name-part taxon-name-part-type="species" reg="denticulatum">denticulatum</tp:taxon-name-part><tp:taxon-name-part taxon-name-part-type="infraspecific-rank">var.</tp:taxon-name-part><tp:taxon-name-part taxon-name-part-type="variety" reg="obtusifolium">obtusifolium</tp:taxon-name-part></tp:taxon-name><bold>A</bold> leaf shape <bold>B–D</bold> dimension of cells (<bold>B</bold> from the apex <bold>C</bold> the middle <bold>D</bold> basal part of the leaf) <bold>E</bold> decurrent cells (from <italic>M. Higuchi 20499</italic>).</p></caption><graphic xmlns:xlink="http://www.w3.org/1999/xlink" xlink:href="phytokeys-236-001_article-109519__-g002.jpg" position="float" orientation="portrait" xlink:type="simple" id="oo_941792.jpg"><uri content-type="original_file" xlink:type="simple">https://binary.pensoft.net/fig/941792</uri></graphic></fig><p>The next two samples (<italic>M. Higuchi 20460</italic> and <italic>M. Higuchi 20479</italic>) were characterized by a unique combination of qualitative and quantitative features of their gametophytes. They did not match any of the taxa of the genus currently known in the Northern and Southern Hemispheres.</p><p>The specimen collected by M. Higuchi (<italic>M. Higuchi 20460</italic>) represents two morphotypes that are microscopically very different from each other. This material differs in the length and width of the leaf, the shape of the apex, the length and width of the cells of the top, middle and basal part of the leaf – which are one of the most important taxonomic features for the whole genus. In addition, the result of the U Mann-Whitney test showed that the length and width of the cells of individual parts of the leaf of these morphotypes differ statistically significantly (p&lt;0.001) from each other. Thus, it was proposed to recognise two varieties – <tp:taxon-name><tp:taxon-name-part taxon-name-part-type="genus" reg="Plagiothecium">Plagiothecium</tp:taxon-name-part><tp:taxon-name-part taxon-name-part-type="species" reg="higuchii">higuchii</tp:taxon-name-part><tp:taxon-name-part taxon-name-part-type="infraspecific-rank">var.</tp:taxon-name-part><tp:taxon-name-part taxon-name-part-type="variety" reg="higuchii">higuchii</tp:taxon-name-part></tp:taxon-name> and <tp:taxon-name><tp:taxon-name-part taxon-name-part-type="genus" reg="Plagiothecium">P.</tp:taxon-name-part><tp:taxon-name-part taxon-name-part-type="species" reg="higuchii">higuchii</tp:taxon-name-part><tp:taxon-name-part taxon-name-part-type="infraspecific-rank">var.</tp:taxon-name-part><tp:taxon-name-part taxon-name-part-type="variety" reg="brevicellum">brevicellum</tp:taxon-name-part></tp:taxon-name>.</p></tp:treatment-sec><ref-list><ref id="B41"><mixed-citation xmlns:xlink="http://www.w3.org/1999/xlink" xlink:type="simple"><person-group><name name-style="western"><surname>Wolski</surname><given-names>GJ</given-names></name><name name-style="western"><surname>Bożyk</surname><given-names>D</given-names></name><name name-style="western"><surname>Proćków</surname><given-names>J</given-names></name></person-group> (<year>2022</year>) <article-title>Revision of the original material of <tp:taxon-name><tp:taxon-name-part taxon-name-part-type="genus">Plagiothecium</tp:taxon-name-part><tp:taxon-name-part taxon-name-part-type="species">denticulatum</tp:taxon-name-part><tp:taxon-name-part taxon-name-part-type="infraspecific-rank">var.</tp:taxon-name-part><tp:taxon-name-part taxon-name-part-type="variety">obtusifolium</tp:taxon-name-part></tp:taxon-name> (Turn.) Moore and new synonyms for this taxon.</article-title><source>Plants</source><volume>11</volume>(<issue>19</issue>): <fpage>2446</fpage>. <ext-link xlink:href="10.3390/plants11192446" ext-link-type="doi" xlink:type="simple">https://doi.org/10.3390/plants11192446</ext-link></mixed-citation></ref></ref-list></tp:taxon-treatment>
