# Supplementary material for: ﻿New taxa of Plagiothecium (Plagiotheciaceae) from Pakistan
Source: PhytoKeys. 2023 Nov 23;236:1–16. doi: 10.3897/phytokeys.236.109519 (PMC10690787; doi:10.3897/phytokeys.236.109519)
Supplement: XML Treatment for Plagiothecium higuchii [file phytokeys.236.109519-treatment3.xml]

<!DOCTYPE tp:taxon-treatment
  PUBLIC "-//TaxonX//DTD Taxonomic Treatment Publishing DTD v0 20100105//EN" "tax-treatment-NSO.dtd">
<tp:taxon-treatment xmlns:tp="http://www.plazi.org/taxpub"><tp:treatment-meta><kwd-group><label>Taxon classification</label><kwd>
                <named-content content-type="kingdom">Plantae</named-content>
              </kwd><kwd>
                <named-content content-type="order">Hypnales</named-content>
              </kwd><kwd>
                <named-content content-type="family">Plagiotheciaceae</named-content>
              </kwd></kwd-group><mixed-citation publication-type="journal"><person-group><name><surname>Wolski</surname><given-names>Grzegorz J.</given-names></name><name><surname>Khan</surname><given-names>Aamir Shehzad</given-names></name><name><surname>Paszko</surname><given-names>Beata</given-names></name></person-group><article-title>﻿New taxa of <italic><tp:taxon-name><tp:taxon-name-part taxon-name-part-type="genus" reg="Plagiothecium">Plagiothecium</tp:taxon-name-part></tp:taxon-name></italic> (<tp:taxon-name><tp:taxon-name-part taxon-name-part-type="family">Plagiotheciaceae</tp:taxon-name-part></tp:taxon-name>) from Pakistan</article-title><source>PhytoKeys</source><day>23</day><month>11</month><year>2023</year><volume>236</volume><fpage>1</fpage><lpage>16</lpage><pub-id pub-id-type="doi">10.3897/phytokeys.236.109519</pub-id></mixed-citation></tp:treatment-meta><tp:nomenclature><label>﻿</label><tp:taxon-name>
              <object-id xmlns:xlink="http://www.w3.org/1999/xlink" content-type="arpha" xlink:type="simple">9E5C90C2-080E-5553-B55E-149E88C59D46</object-id>
              <tp:taxon-name-part taxon-name-part-type="genus" reg="Plagiothecium">Plagiothecium</tp:taxon-name-part>
              <tp:taxon-name-part taxon-name-part-type="species" reg="higuchii">higuchii</tp:taxon-name-part>
            </tp:taxon-name><tp:taxon-authority>G.J.Wolski</tp:taxon-authority><tp:taxon-status xmlns:xlink="http://www.w3.org/1999/xlink" xlink:type="simple">sp. nov.</tp:taxon-status></tp:nomenclature><tp:treatment-sec sec-type="material" id="SECID0EYPAE"><title>Type.</title><p>Pakistan, Mt. Nanga Parbat, Mazeno Base Camp, 4000 m alt, on soil, 15 September 1990, <italic>M. Higuchi 20460</italic>, <bold><italic>holotype</italic></bold> LOD15016, <bold><italic>isotype</italic></bold><named-content xmlns:xlink="http://www.w3.org/1999/xlink" content-type="dwc:institutional_code" xlink:title="Pakistan Museum of Natural History" xlink:href="http://grbio.org/institution/pakistan-museum-natural-history" xlink:type="simple">PMNH</named-content>.</p></tp:treatment-sec><tp:treatment-sec sec-type="description" id="SECID0ELQAE"><title>Description.</title><p>Plants green-yellow to golden-gold, without metallic luster; stems complanate-foliate, 3.0–4.0 cm long, in cross-section rounded, with a diameter of 290–360 (M 325) μm, the central strand well developed, epidermal cells 11–22 × 13–32 (M 16 × 22) μm, the parenchyma thin-walled, 26–50 × 23–45 (M 38 × 34) μm; leaves quite loosely arranged on the stem, concave, symmetrical to asymmetrical, ovate, those leaves from the middle of the stem 3.4–4.3 × 1.2–1.9 (M 3.8 × 1.5) mm; the apex acuminate and denticulate; costae two, thick and strong, usually to 1/2 of the leaf length, reaching 0.5–1.2 mm; laminal cells symmetrical, in unregulated transverse rows, the length and width very variable, but dependent on location: 107–250 × 16–24 (M 178 × 20) μm at apex, 139–266 × 21–33 (M 203 × 27) μm at mid-leaf and 139–266 × 21–33 (M 203 × 27) μm towards insertion, cell areolation very loose; decurrency long, 300–500 (M 400) μm, composed of 4–6 rows of rectangular and spherically inflated cells, 48–144 × 26–70 (M 96 × 48) μm. Sporophytes so far unknown (Fig. <xref ref-type="fig" rid="F3">3</xref>). In these studies, <tp:taxon-name><tp:taxon-name-part taxon-name-part-type="genus" reg="Plagiothecium">Plagiothecium</tp:taxon-name-part><tp:taxon-name-part taxon-name-part-type="species" reg="higuchii">higuchii</tp:taxon-name-part><tp:taxon-name-part taxon-name-part-type="infraspecific-rank">var.</tp:taxon-name-part><tp:taxon-name-part taxon-name-part-type="variety" reg="higuchii">higuchii</tp:taxon-name-part></tp:taxon-name> (<italic>M. Higuchi 20460</italic>) has been recorded on soil.</p><fig id="F3" position="float" orientation="portrait"><object-id xmlns:xlink="http://www.w3.org/1999/xlink" content-type="doi" xlink:type="simple">10.3897/phytokeys.236.109519.figure3</object-id><object-id xmlns:xlink="http://www.w3.org/1999/xlink" content-type="arpha" xlink:type="simple">0A1174E1-36BF-5236-B166-DA43F7B0A22B</object-id><label>Figure 3.</label><caption><p>The most important taxonomic features of <tp:taxon-name><tp:taxon-name-part taxon-name-part-type="genus" reg="Plagiothecium">Plagiothecium</tp:taxon-name-part><tp:taxon-name-part taxon-name-part-type="species" reg="higuchii">higuchii</tp:taxon-name-part><tp:taxon-name-part taxon-name-part-type="infraspecific-rank">var.</tp:taxon-name-part><tp:taxon-name-part taxon-name-part-type="variety" reg="higuchii">higuchii</tp:taxon-name-part></tp:taxon-name><bold>A</bold> apex serration <bold>B, C</bold> dimension of cells (<bold>B</bold> from the middle <bold>C</bold> basal part of the leaf) <bold>D</bold> decurrent cells <bold>E, F</bold> leaf shape (from <italic>M. Higuchi 20460</italic>).</p></caption><graphic xmlns:xlink="http://www.w3.org/1999/xlink" xlink:href="phytokeys-236-001_article-109519__-g003.jpg" position="float" orientation="portrait" xlink:type="simple" id="oo_941793.jpg"><uri content-type="original_file" xlink:type="simple">https://binary.pensoft.net/fig/941793</uri></graphic></fig></tp:treatment-sec><tp:treatment-sec sec-type="etymology" id="SECID0EUSAE"><title>Etymology.</title><p>The present species is named in honor of Professor Masanobu Higuchi, who participated in the Studies on Cryptogams in the Western Himalayas in Pakistan project, and who collected the specimen (<italic>Higuchi 20460</italic>) chosen here as the holotype of <italic><tp:taxon-name><tp:taxon-name-part taxon-name-part-type="genus" reg="Plagiothecium">Plagiothecium</tp:taxon-name-part><tp:taxon-name-part taxon-name-part-type="species" reg="higuchii">higuchii</tp:taxon-name-part></tp:taxon-name></italic>.</p></tp:treatment-sec></tp:taxon-treatment>
