# Supplementary material for: ﻿New taxa of Plagiothecium (Plagiotheciaceae) from Pakistan
Source: PhytoKeys. 2023 Nov 23;236:1–16. doi: 10.3897/phytokeys.236.109519 (PMC10690787; doi:10.3897/phytokeys.236.109519)
Supplement: XML Treatment for Plagiothecium higuchii var. brevicellum [file phytokeys.236.109519-treatment4.xml]

<!DOCTYPE tp:taxon-treatment
  PUBLIC "-//TaxonX//DTD Taxonomic Treatment Publishing DTD v0 20100105//EN" "tax-treatment-NSO.dtd">
<tp:taxon-treatment xmlns:tp="http://www.plazi.org/taxpub"><tp:treatment-meta><kwd-group><label>Taxon classification</label><kwd>
                <named-content content-type="kingdom">Plantae</named-content>
              </kwd><kwd>
                <named-content content-type="order">Hypnales</named-content>
              </kwd><kwd>
                <named-content content-type="family">Plagiotheciaceae</named-content>
              </kwd></kwd-group><mixed-citation publication-type="journal"><person-group><name><surname>Wolski</surname><given-names>Grzegorz J.</given-names></name><name><surname>Khan</surname><given-names>Aamir Shehzad</given-names></name><name><surname>Paszko</surname><given-names>Beata</given-names></name></person-group><article-title>﻿New taxa of <italic><tp:taxon-name><tp:taxon-name-part taxon-name-part-type="genus" reg="Plagiothecium">Plagiothecium</tp:taxon-name-part></tp:taxon-name></italic> (<tp:taxon-name><tp:taxon-name-part taxon-name-part-type="family">Plagiotheciaceae</tp:taxon-name-part></tp:taxon-name>) from Pakistan</article-title><source>PhytoKeys</source><day>23</day><month>11</month><year>2023</year><volume>236</volume><fpage>1</fpage><lpage>16</lpage><pub-id pub-id-type="doi">10.3897/phytokeys.236.109519</pub-id></mixed-citation></tp:treatment-meta><tp:nomenclature><label>﻿</label><tp:taxon-name>
              <object-id xmlns:xlink="http://www.w3.org/1999/xlink" content-type="arpha" xlink:type="simple">7D653D82-E16C-5899-BDB1-00F4AB9B69E7</object-id>
              <tp:taxon-name-part taxon-name-part-type="genus" reg="Plagiothecium">Plagiothecium</tp:taxon-name-part>
              <tp:taxon-name-part taxon-name-part-type="species" reg="higuchii">higuchii</tp:taxon-name-part>
              <tp:taxon-name-part taxon-name-part-type="infraspecific-rank">var.</tp:taxon-name-part>
              <tp:taxon-name-part taxon-name-part-type="variety" reg="brevicellum">brevicellum</tp:taxon-name-part>
            </tp:taxon-name><tp:taxon-authority>G.J.Wolski</tp:taxon-authority><tp:taxon-status xmlns:xlink="http://www.w3.org/1999/xlink" xlink:type="simple">var. nov.</tp:taxon-status></tp:nomenclature><tp:treatment-sec sec-type="material" id="SECID0ETUAE"><title>Type.</title><p>Pakistan, Mt. Nanga Parbat, Mazeno Base Camp, 4000 m alt, on soil, 15 September 1990, <italic>M. Higuchi 20460pp</italic>, <bold><italic>holotype</italic></bold><abbrev xmlns:xlink="http://www.w3.org/1999/xlink" content-type="institution" xlink:title="University of Lodz" id="ABBRID0E5UAE" xlink:type="simple">LOD</abbrev> 15017, <bold><italic>isotype</italic></bold><named-content xmlns:xlink="http://www.w3.org/1999/xlink" content-type="dwc:institutional_code" xlink:title="Pakistan Museum of Natural History" xlink:href="http://grbio.org/institution/pakistan-museum-natural-history" xlink:type="simple">PMNH</named-content>.</p></tp:treatment-sec><tp:treatment-sec sec-type="description" id="SECID0ELVAE"><title>Description.</title><p>Plants green-yellow to golden-gold, without metallic luster. Stems complanate-foliate, 3.0–4.0 cm long, in cross-section rounded, with a diameter of 310–388 μm, epidermal cells 10–16 × 21–33 (M 13 × 27) μm, the parenchyma thin-walled, 14–58 × 18–51 (M 34 × 35) μm; leaves quite loosely arranged on the stem, concave, symmetrical to gently asymmetrical, ovate, those leaves from the middle of the stem 2.9–3.2 × 1.0–1.2 (M 3.1 × 1.1) mm; the apex acute and apiculate, denticulate; costae two, thick and strong, usually to 1/2 of the leaf length, reaching 0.5–1.5 (M 1.0) mm; laminal cells symmetrical to slightly asymmetrical, the length and width very variable, but dependent on location: 70–170 × 10–19 (M 120 × 15) μm at apex, 100–200 × 14–26 (M 150 × 20) μm at mid-leaf and 100–200 × 19–36 (M 150 × 28) μm towards insertion, cell areolation loose; decurrency long, 390–650 (M 520) μm, composed of 4–6 rows of rectangular and spherically inflated cells, 36–116 × 18–67 (M 76 × 43) μm. Sporophytes unknown so far (Fig. <xref ref-type="fig" rid="F4">4</xref>). In these studies <tp:taxon-name><tp:taxon-name-part taxon-name-part-type="genus" reg="Plagiothecium">Plagiothecium</tp:taxon-name-part><tp:taxon-name-part taxon-name-part-type="species" reg="higuchii">higuchii</tp:taxon-name-part><tp:taxon-name-part taxon-name-part-type="infraspecific-rank">var.</tp:taxon-name-part><tp:taxon-name-part taxon-name-part-type="variety" reg="brevicellum">brevicellum</tp:taxon-name-part></tp:taxon-name> (<italic>M. Higuchi 20460</italic>) has been recorded on soil.</p><fig id="F4" position="float" orientation="portrait"><object-id xmlns:xlink="http://www.w3.org/1999/xlink" content-type="doi" xlink:type="simple">10.3897/phytokeys.236.109519.figure4</object-id><object-id xmlns:xlink="http://www.w3.org/1999/xlink" content-type="arpha" xlink:type="simple">A0DC153C-1393-5807-AA1F-DFB7A23BCF58</object-id><label>Figure 4.</label><caption><p>The most important taxonomic features of <tp:taxon-name><tp:taxon-name-part taxon-name-part-type="genus" reg="Plagiothecium">Plagiothecium</tp:taxon-name-part><tp:taxon-name-part taxon-name-part-type="species" reg="higuchii">higuchii</tp:taxon-name-part><tp:taxon-name-part taxon-name-part-type="infraspecific-rank">var.</tp:taxon-name-part><tp:taxon-name-part taxon-name-part-type="variety" reg="brevicellum">brevicellum</tp:taxon-name-part></tp:taxon-name><bold>A</bold> apex serration <bold>B, C</bold> dimension of cells (<bold>B</bold> from the middle <bold>C</bold> basal part of the leaf) <bold>D</bold> decurrent cells <bold>E, F</bold> leaf shape (from <italic>M. Higuchi 20460</italic>).</p></caption><graphic xmlns:xlink="http://www.w3.org/1999/xlink" xlink:href="phytokeys-236-001_article-109519__-g004.jpg" position="float" orientation="portrait" xlink:type="simple" id="oo_941794.jpg"><uri content-type="original_file" xlink:type="simple">https://binary.pensoft.net/fig/941794</uri></graphic></fig></tp:treatment-sec><tp:treatment-sec sec-type="etymology" id="SECID0EUXAE"><title>Etymology.</title><p>The variety name <italic>brevicellum</italic> refers to breve- [Lat.] short; -cellus [Lat.] cells and indicates the most distinctive features between varieties – leaves with short cells.</p></tp:treatment-sec></tp:taxon-treatment>
