# Supplementary material for: ﻿New taxa of Plagiothecium (Plagiotheciaceae) from Pakistan
Source: PhytoKeys. 2023 Nov 23;236:1–16. doi: 10.3897/phytokeys.236.109519 (PMC10690787; doi:10.3897/phytokeys.236.109519)
Supplement: XML Treatment for Plagiothecium filifolium [file phytokeys.236.109519-treatment5.xml]

<!DOCTYPE tp:taxon-treatment
  PUBLIC "-//TaxonX//DTD Taxonomic Treatment Publishing DTD v0 20100105//EN" "tax-treatment-NSO.dtd">
<tp:taxon-treatment xmlns:tp="http://www.plazi.org/taxpub"><tp:treatment-meta><kwd-group><label>Taxon classification</label><kwd>
                <named-content content-type="kingdom">Plantae</named-content>
              </kwd><kwd>
                <named-content content-type="order">Hypnales</named-content>
              </kwd><kwd>
                <named-content content-type="family">Plagiotheciaceae</named-content>
              </kwd></kwd-group><mixed-citation publication-type="journal"><person-group><name><surname>Wolski</surname><given-names>Grzegorz J.</given-names></name><name><surname>Khan</surname><given-names>Aamir Shehzad</given-names></name><name><surname>Paszko</surname><given-names>Beata</given-names></name></person-group><article-title>﻿New taxa of <italic><tp:taxon-name><tp:taxon-name-part taxon-name-part-type="genus" reg="Plagiothecium">Plagiothecium</tp:taxon-name-part></tp:taxon-name></italic> (<tp:taxon-name><tp:taxon-name-part taxon-name-part-type="family">Plagiotheciaceae</tp:taxon-name-part></tp:taxon-name>) from Pakistan</article-title><source>PhytoKeys</source><day>23</day><month>11</month><year>2023</year><volume>236</volume><fpage>1</fpage><lpage>16</lpage><pub-id pub-id-type="doi">10.3897/phytokeys.236.109519</pub-id></mixed-citation></tp:treatment-meta><tp:nomenclature><label>﻿</label><tp:taxon-name>
              <object-id xmlns:xlink="http://www.w3.org/1999/xlink" content-type="arpha" xlink:type="simple">871A9D4F-4CC6-53CD-86B7-3808D499E79B</object-id>
              <tp:taxon-name-part taxon-name-part-type="genus" reg="Plagiothecium">Plagiothecium</tp:taxon-name-part>
              <tp:taxon-name-part taxon-name-part-type="species" reg="filifolium">filifolium</tp:taxon-name-part>
            </tp:taxon-name><tp:taxon-authority>G.J.Wolski</tp:taxon-authority><tp:taxon-status xmlns:xlink="http://www.w3.org/1999/xlink" xlink:type="simple">sp. nov.</tp:taxon-status></tp:nomenclature><tp:treatment-sec sec-type="material" id="SECID0EJZAE"><title>Type.</title><p>Pakistan, Mt. Nanga Parbat, Mazeno Base Camp, 4000 m alt, on boulder, 15 September 1990, <italic>M. Higuchi 20479</italic>, <bold><italic>holotype</italic></bold><abbrev xmlns:xlink="http://www.w3.org/1999/xlink" content-type="institution" xlink:title="University of Lodz" id="ABBRID0EUZAE" xlink:type="simple">LOD</abbrev> 15018, <bold><italic>isotype</italic></bold><named-content xmlns:xlink="http://www.w3.org/1999/xlink" content-type="dwc:institutional_code" xlink:title="Pakistan Museum of Natural History" xlink:href="http://grbio.org/institution/pakistan-museum-natural-history" xlink:type="simple">PMNH</named-content>.</p></tp:treatment-sec><tp:treatment-sec sec-type="description" id="SECID0EB1AE"><title>Description.</title><p>Plants green-yellow, without metallic luster; stems complanate-foliate, 1.0–1.5 cm long; cross-section rounded, with a diameter of 200–300 μm, the central strand well developed, epidermal cells 9–13 × 11–15 (M 11 × 13) μm, the parenchyma thin-walled, 15–21 × 16–28 (M 18 × 22) μm; leaves folded, most strongly in the upper part of leaves, concave, asymmetrical, those leaves from the middle of the stem 1.6–2.2 × 0.5–0.8 (M 1.9 × 0.66) mm; leaves gradually tapering to long, acuminate, not denticulate apex; costae two, very thin and delicate, extending up to 1/2 of the leaf length, reaching 140–423 (M 282) μm; laminal cells rather symmetrical, the length and width very variable, but dependent on location: 97–160 × 7–10 (M 127 × 8) μm at apex, 105–180 × 7–9 (M 150 × 8) μm at mid-leaf and 70–165 × 8–11 (M 118 × 9) μm towards insertion, cell areolation tight; decurrency short, 220–530 μm, composed of 3 rows of gently inflated, rectangular cells, 47–147 × 12–21 (M 97 × 16) μm. Sporophytes unknown so far (Fig. <xref ref-type="fig" rid="F5">5</xref>). In these studies, <italic><tp:taxon-name><tp:taxon-name-part taxon-name-part-type="genus" reg="Plagiothecium">Plagiothecium</tp:taxon-name-part><tp:taxon-name-part taxon-name-part-type="species" reg="filifolium">filifolium</tp:taxon-name-part></tp:taxon-name></italic> (<italic>M. Higuchi 20479</italic>) has been recorded on boulders.</p><fig id="F5" position="float" orientation="portrait"><object-id xmlns:xlink="http://www.w3.org/1999/xlink" content-type="doi" xlink:type="simple">10.3897/phytokeys.236.109519.figure5</object-id><object-id xmlns:xlink="http://www.w3.org/1999/xlink" content-type="arpha" xlink:type="simple">DB5A6E6F-C276-5B73-802B-DBE463AED7E9</object-id><label>Figure 5.</label><caption><p>The most important taxonomic features of <italic><tp:taxon-name><tp:taxon-name-part taxon-name-part-type="genus" reg="Plagiothecium">Plagiothecium</tp:taxon-name-part><tp:taxon-name-part taxon-name-part-type="species" reg="filifolium">filifolium</tp:taxon-name-part></tp:taxon-name></italic><bold>A, B</bold> leaf shape <bold>C</bold> leaf apex <bold>D</bold> folding of the apex <bold>E, F</bold> dimension of cells (<bold>E</bold> from the middle <bold>F</bold> basal part of the leaf) (from <italic>M. Higuchi 20479</italic>).</p></caption><graphic xmlns:xlink="http://www.w3.org/1999/xlink" xlink:href="phytokeys-236-001_article-109519__-g005.jpg" position="float" orientation="portrait" xlink:type="simple" id="oo_941795.jpg"><uri content-type="original_file" xlink:type="simple">https://binary.pensoft.net/fig/941795</uri></graphic></fig></tp:treatment-sec><tp:treatment-sec sec-type="etymology" id="SECID0E52AE"><title>Etymology.</title><p>Filum- [Lat.] thread; -folium [Lat.] leaf. The present species is named in reference to the most distinctive feature – its threadlike leaf apex.</p></tp:treatment-sec></tp:taxon-treatment>
