# Supplementary material for: ﻿New taxa of Plagiothecium (Plagiotheciaceae) from Pakistan
Source: PhytoKeys. 2023 Nov 23;236:1–16. doi: 10.3897/phytokeys.236.109519 (PMC10690787; doi:10.3897/phytokeys.236.109519)
Supplement: Supplementary material 1 — Raw data of new taxa from Pakistan [file phytokeys-236-001_article-109519__-s001.xlsx]

## Sheet: raw data
		leaf length	leaf width	costae	apex cell length	apex cell width	middle of the leaf cell length	middle of the leaf cell width	base cell length	base cell width	stem diameter	epidermal cells height	epidermal cell width	periderm cell height	periderm cell width	decurrency length	length of decurrency cell	width of decurrency cell
Plagiothecium higuchii var. higuchii	min	3400	1203.43	520	106.839	15.602	180	15.563	140	20.912	290	10.793	12.766	26.418	23.337	300	48.239	25.72
	max	4300	1900	1205	250	24.061	332.799	28.499	266.451	32.623	360	21.94	31.781	50.441	45.131	500	144.184	70
	mean	3850	1551.72	862.5	178.419	19.8315	256.399	22.031	203.226	26.7675	325	16.3665	22.2735	38.4295	34.234	400	96.2115	47.86
Plagiothecium higuchii var. brevicellum	min	2917	1064	560	70	10	120	14	100	14	310	10	21	14	18	390	36	18
	max	3268	1286	1500	170	19	190	26	200	26	388	16	33	58	51	650	116	67
	mean	3092.5	1175	1030	120	14.5	155	20	150	20	349	13	27	34	34.5	520	76	42.5
Plagiothecium filifolium	min	1612	529.048	140.588	96.882	6.64	104.674	7.247	70	7.934	200	9	11	15	16	220	47.464	12.401
	max	2244.7	800	422.847	160	10.123	179.696	9.28	165.22	11.332	300	13	15	21	28	530	146.688	20.571
	mean	1928.35	664.524	281.717	127	8.3815	150	8.2635	117.61	9	250	11	13	18	22	375	97.076	16.486
Plagiothecium denticulatum	min	2200	1000	440	85	15	120	15	116	18	200	18	17	26	29	400	45	20
	max	3000	1300	810	140	28	210	30	205	37	250	25	29	39	36	700	90	50
	mean	2600	1150	625	112.5	21.5	165	22.5	160	27.5	225	21.5	23	32.5	32.5	550	67.5	35
Plagiothecium denticulatum var. obtusifolium	min	1600	800	250	85	15.242	95	11.68	97.638	15.038	150	12	15	25	21	260	51.208	21.434
	max	1700	950	530	140	17.818	170	17.51	200	25	200	20	31	43	39	400	97.885	30.819
	mean	1650	875	390	112.5	16.53	132.5	14.595	150	20.019	175	16	23	34	30	330	74.5465	26.1265

## Sheet: U Mann-Whitney test
Results of the U Mann-Whitney test
		Z-statistic (corrected for tied ranks)	p-value two-sided (asymptotic)
	leaf length	3.037	0.002
	leaf width	3.065	0.002
	costae	0.334	0.738
	apex cell length	5.432	<0,001
	apex cell width	6.03	<0,001
	middle of the leaf cell length	8.26	<0,001
	middle of the leaf cell width	3.343	0.001
	base cell length	5.222	<0,001
	base cell width	2.16	0.031
	stem diameter	1.01	0.312
	epidermal cells height	1.758	0.079
	epidermal cell width	0.659	0.51
	periderm cell height	0.408	0.683
	periderm cell width	0.704	0.482
	decurrency length	2.357	0.018
	length of decurrency cell	2.391	0.017
	width of decurrency cell	3.165	0.002
